# Supplementary material for: Retropharyngeal Internal Carotid Artery Stenosis: A Case-Based Narrative Review
Source: J Clin Med. 2026 Apr 2;15(7):2683. doi: 10.3390/jcm15072683 (PMC13074077; doi:10.3390/jcm15072683)
Supplement: Supplementary file 1 [file jcm-15-02683-s001.zip]

Archive with 5 entries (5 files):
- Figure S1 - Selection and Exclusion of Identified Studies.pdf
- Table S1 - Research Question and Search Strings.pdf
- Table S2 - Details of Single Selected Paper.pdf
- Table S3 - Symptoms Diagnosis.pdf
- Table S4 - PRISMA-ScR-Checklist.pdf
